# Supplementary material for: Pharmacological Evaluation of Newly Synthesized Cannabidiol Derivates on H9c2 Cells
Source: Antioxidants (Basel). 2023 Sep 4;12(9):1714. doi: 10.3390/antiox12091714 (PMC10525859; doi:10.3390/antiox12091714)
Supplement: Supplementary file 1 [file antioxidants-12-01714-s001.zip]

Archive with 1 entries (1 files):
- antioxidants-2563307-supplementary.pdf
